# Supplementary material for: Single- and Dual-Species Biofilm Formation by Shiga Toxin-Producing Escherichia coli and Salmonella, and Their Susceptibility to an Engineered Peptide WK2
Source: Microorganisms. 2021 Dec 3;9(12):2510. doi: 10.3390/microorganisms9122510 (PMC8709450; doi:10.3390/microorganisms9122510)
Supplement: Supplementary file 1 [file microorganisms-09-02510-s001.zip]

Archive with 1 entries (1 files):
- microorganisms-1463727-SI.pdf
